# Supplementary material for: When Tides Run Dry: Exploring an Overlooked Coastal Disturbance and Its Climate Connections
Source: Glob Chang Biol. 2026 Jul 5;32(7):e70976. doi: 10.1111/gcb.70976 (PMC13334260; doi:10.1111/gcb.70976)
Supplement: Supplementary file 1 — Data S1: Script Analysis Results for all sites. [file GCB-32-e70976-s001.zip]

Archive with 3 entries (3 files):
- gcb70976-sup-0002-Supinfo2@1.Dry Tides Sup mat.docx
- gcb70976-sup-0003-Supinfo3@1.DryTides Identification and Analysis code R.R
- gcb70976-sup-0001-Supinfo1@1. Script Analysis Results for all sites.7z
