# Supplementary material for: When Tides Run Dry: Exploring an Overlooked Coastal Disturbance and Its Climate Connections
Source: Glob Chang Biol. 2026 Jul 5;32(7):e70976. doi: 10.1111/gcb.70976 (PMC13334260; doi:10.1111/gcb.70976)
Supplement: Supplementary file 1 — Data S1: Script Analysis Results for all sites. [file GCB-32-e70976-s001.zip › gcb70976-sup-0003-Supinfo3@1.DryTides Identification and Analysis code R.R]

#### This is a R script allowing to detect Dry Tides (discrete, prolonged event (lasting ≥ 5 days) 
# characterized by anomalously low average sea levels resulting from unusually strong low tides and/or 
# weak high tides)) in any tidal gauge dataset. If you use this script, please cite the associated
# publication: 
#Gauff et al. 2026 When tides run dry: Exploring an overlooked coastal 
#disturbance and its climate connections, Global Change Biology


####First load the required packages
library(Rcmdr) ###I use this one for the readXL function which is very convenient. Close the popup window if you want
library(dplyr)
library(ggplot2)
library(interactions)
library(fitdistrplus)


##########We first need to identify the highest and lowest water level for each cycle (tide, not day)
##########Load all your data. If you're like me you may have to load multiple datasets because excel has a
##########maximum number of ~ 1 million rows per sheet. If your data is already in the format: Highest level and lowest
##########level per cycle you can skip all this (it may take very long, up to 2 days).
########## Data must have the following colums (in this order): DateTime(or name whatever), "Date", "Level"(in cm or m)
########## NAs must be kept empty, NO Characters anywhere in the "Level" Column. 


##########Note that data curation here is important! Avoid abberant values that can be present in very recent data
##########that has not yet been corrected (for example we had extremely high values for 4 days in Monaco)
setwd("C:/Users/gauff/OneDrive/Chioggia Post-Doc Sauv 11.08.23/Dry Tide/Italy")

{
Data1 <- readXL("Italy.xlsx", rownames=FALSE, 
               header=TRUE, na="", sheet="22-23 ", stringsAsFactors=TRUE)
Data2 <- readXL("Italy.xlsx", rownames=FALSE, 
               header=TRUE, na="", sheet="17-21", stringsAsFactors=TRUE)
Data3 <- readXL("Italy.xlsx", rownames=FALSE, 
                header=TRUE, na="", sheet="12-16", stringsAsFactors=TRUE)
Data4 <- readXL("Italy.xlsx", rownames=FALSE, 
                header=TRUE, na="", sheet="7-11", stringsAsFactors=TRUE)
Data5 <- readXL("Italy.xlsx", rownames=FALSE, 
                header=TRUE, na="", sheet="2-6", stringsAsFactors=TRUE)
Data6 <- readXL("Italy.xlsx", rownames=FALSE, 
                header=TRUE, na="", sheet="97-1", stringsAsFactors=TRUE)
Data7 <- readXL("Italy.xlsx", rownames=FALSE, 
                header=TRUE, na="", sheet="93-96", stringsAsFactors=TRUE)
Data<-rbind(Data1,Data2, Data3, Data4, Data5, Data6, Data7) ####fuse them all together and extend or shorten accroding to you nb of datasets
remove(Data1,Data2, Data3, Data4, Data5, Data6, Data7)#### make space in your R, just copy the brackets from rbind() above
#RUN THIS PART FOR VENICE
} ######This is the data charging for the venice lagoon (a bit more complicated)


####this is for any other dataset
setwd("C:/Users/gauff/OneDrive/Chioggia Post-Doc Sauv 11.08.23/Dry Tide/Toulon")

Data <- readXL("C:/Users/gauff/OneDrive/Chioggia Post-Doc Sauv 11.08.23/Dry Tide/Greece/Greece.xlsx", rownames=FALSE, 
                header=TRUE, na="", sheet="Leros", stringsAsFactors=TRUE) #RUN THIS PART FOR GREECE

Data<-read.csv("Toulon.csv", header=TRUE, na.strings = "",stringsAsFactors = TRUE)

##########################                        TROUBBLESHOOTING          ###################################

########## it can happen that you get the following error: 

# Error in while ((TidalData[i, 2] < TidalData[i, 3]) & ((TidalData[i, 4] <  : 
# missing value where TRUE/FALSE needed
######### this can happen when you have a drytide event at the very beginning or end of your data and that the id is impossible. 
######### potential solutions are modifying your dataset to include earlier/later dates, shorten your dataset, or ignore the error (works only if its at the end)
#########if you ignore the error you need to manually run every part of the script from line 181 as the full automatic will interrupt just before. Just run the rest from there.


# Error in summary(fm)$coefficients[2, 4] : subscript out of bounds
######### this happens when you have no dry spell, or only one or two. You need to manually sort this out but in ant case
######### that means that dry spells are not affecting your site


########################                         Script (All automatic, set the appropriate WD!) #########

########IF within your plots you see some events that are caused or altered by missing data, run the code in line226 (currently as comment) with the right
########event number. Then run all the rest again. (don't forget to delete all the plots though)

{


#######extend or reduce the previous according to the number of datasets you need to charge
{
Data<-Data %>% filter(!is.na(Level)) ####Filter out NAs
Data<-Data %>% filter(!is.na(Date)) ####Filter out NAs
Data$Date<-as.Date(Data$Date, format="%d/%m/%Y") 
Data <- Data[order(as.Date(Data$Date)),]

}

######As sea levels are rising (and slowly enough so that communities adapt their distribution accordingly)
######We need to account for this. We will be calculating quantiles later, and if we do this with raw data, 
######we might underestimate the value. Thus we need to account for sea lavel rise. Here we use a linear model to 
######calculate daily sea-level rise and then use the residuals of the model to calculate the relevant percentiles
{

  
TidalData<-aggregate(Level ~ Date, Data, mean)
HighestLv<-aggregate(Level ~ Date, Data, max)
LowestLv<-aggregate(Level ~ Date, Data, min)
TidalData$Time<-TidalData$Date-min(TidalData$Date)+1
TidalData$Time<-as.numeric(TidalData$Time)
HighestLv$Time<-HighestLv$Date-min(HighestLv$Date)+1
HighestLv$Time<-as.numeric(HighestLv$Time)
LowestLv$Time<-LowestLv$Date-min(LowestLv$Date)+1
LowestLv$Time<-as.numeric(LowestLv$Time)


SealevelRise<-lm(Level~Date+sin(2*pi*Time/(18.6*365.5))+cos(2*pi*Time/(18.6*365.5)), data=TidalData)
SealevelRiseHL<-lm(Level~Date+sin(2*pi*Time/(18.6*365.25))+cos(2*pi*Time/(18.6*365.25)), data=HighestLv)
SealevelRiseLL<-lm(Level~Date+sin(2*pi*Time/(18.6*365.25))+cos(2*pi*Time/(18.6*365.25)), data=LowestLv)

summary(SealevelRise)
summary(SealevelRiseLL) 

residuals <- residuals(SealevelRise)
percentile_10 <- quantile(residuals, 0.1)
evolvingPercentile<-predict(SealevelRise) + percentile_10

residuals2 <- residuals(SealevelRiseHL)
percentile_102 <- quantile(residuals2, 0.1)
evolvingPercentile2<-predict(SealevelRiseHL) + percentile_102

residuals3 <- residuals(SealevelRiseLL)
percentile_103 <- quantile(residuals3, 0.1)
evolvingPercentile3<-predict(SealevelRiseLL) + percentile_103


TidalAmplitude<-as.numeric(mean(predict(SealevelRiseHL)-predict(SealevelRiseLL)-quantile(residuals3,0.01)+quantile(residuals2, 0.99))) #####must use this because of floods and drytides influencing it otherwise


TidalData<-cbind(TidalData[,1:2], evolvingPercentile, HighestLv$Level, evolvingPercentile2, LowestLv$Level, evolvingPercentile3)
colnames(TidalData)<-c("Date", "Level", "Threshold", "HighestLv", "HighThreshold", "LowestLv", "LowThreshold")
TidalData$Date<-as.Date(TidalData$Date, format="%Y-%m-%d")
TidalData <- TidalData[order(as.Date(TidalData$Date)),]
}
######################If you want to clean up use next line
remove(Data,HighestLv,LowestLv,residuals,residuals2,residuals3, evolvingPercentile,evolvingPercentile2,evolvingPercentile3,percentile_10, percentile_102, percentile_103, SealevelRiseHL, SealevelRiseLL)


##############DRY TIDE ID
{
  DryTides<-data.frame(matrix(nrow = 0, ncol = 5))
colnames(DryTides)<-c("Event","Date", "Level","Threshold","Difference")
DryTides$Date<-as.Date(DryTides$Date, format="%Y-%m-%d")
eventnb=1
Dry<-"NULL"
i=1
u=1
n=nrow(TidalData)

if(n>=i){
  for(i in i:n){
    
    
      if((TidalData[i,2]< TidalData[i,3])&((TidalData[i,4]< TidalData[i,5])||(TidalData[i,6]< TidalData[i,7]))){ ###Reminder: TidalData [,x] x=1"Date", x=2"Level", x=3"Threshold", x=4"HighestLV", x=5"HighThreshold", x=6"LowLv", x=7"LowThreshold"
        while((TidalData[i,2]< TidalData[i,3])&((TidalData[i,4]< TidalData[i,5])||(TidalData[i,6]< TidalData[i,7]))){ 
           DryTides[u,1]<-eventnb
      DryTides[u,2]<-TidalData[i,1]
      DryTides[u,3]<-TidalData[i,2]
      DryTides[u,4]<-TidalData[i,3]
      DryTides[u,5]<-(TidalData[i,3]-TidalData[i,2])
      Dry<-"Dry"
      i=i+1
      u=u+1
        }
    }
    
      else(i=i+1)
    if(Dry=="Dry"){
      eventnb=eventnb+1
      Dry<-"NULL"
    }
      
  }
}
    

}
#if you get an error, but n = nrow(TidalData), just continue, all is good!

DryTides <- DryTides %>% distinct(Date, .keep_all = TRUE) ####Sometimes events are duplicated which is why we need to run this
remove(Dry, eventnb, i, n, u) ####Clean up


###This is if you want to allow the script to chain events. Right now the conditions are that we allow one day of 
### average lv above threshold (second cond. in L180) as long as we have a dry tide of at least 3 days just after that (third cond.)
{
i=1
n=as.numeric(nrow(DryTides))
for(i in i:(n-1)) {
  if((DryTides[i+1,1]>DryTides[i,1])&(as.numeric(difftime(DryTides[i+1,2],DryTides[i,2], units = "days"))<=2)&(i<(n-3))&(as.numeric(difftime(DryTides[i+3,2],DryTides[i,2], units = "days"))<=4)){
    DryTides[i+1,1]<-DryTides[i,1]
  }
  i=i+1
  }
}
#################Skip above if first exploration

###########Transform this into an interpretable format
{
i=1
u=1
DryTidesFinal<-data.frame(matrix(nrow = 0, ncol = 10))
colnames(DryTidesFinal)<-c("Event","StartDate", "EndDate", "Duration","Dry Tide", "Threshold (cm)", "Difference (cm)","Intensity (% of max tidal amplitude)","Average intensity (% of max tidal amplitude)","Cumulative Intensity (% of max tidal amplitude)")
DryTidesFinal$StartDate<-as.Date(DryTidesFinal$StartDate, format="%Y-%m-%d")
DryTidesFinal$EndDate<-as.Date(DryTidesFinal$EndDate, format="%Y-%m-%d")
fFull = split(DryTides, f = DryTides$Event) 
n=length(fFull)

if(n>=i){
  for(i in i:n){
     
    
     f<-data.frame(fFull[i])
     colnames(f)<-colnames(DryTides)
     f$Date<-as.Date(f$Date, format="%Y-%m-%d")
     DryTidesFinal[u,1]<-f[1,1]
     DryTidesFinal[u,2]<-min(f$Date)
     DryTidesFinal[u,3]<-max(f$Date)
     DryTidesFinal[u,4]<-difftime(DryTidesFinal[u,3], DryTidesFinal[u,2], units = "days")
     if(DryTidesFinal[u,4]>=5){DryTidesFinal[u,5]<-"DRY TIDE!"}else(DryTidesFinal[u,5]<-"nSLA")
     DryTidesFinal[u,6]<-max(f$Threshold)
     DryTidesFinal[u,7]<-max(f$Difference)
     DryTidesFinal[u,8]<-max(f$Difference)/TidalAmplitude*100
     DryTidesFinal[u,9]<-(mean(f$Difference)/TidalAmplitude)*100
     DryTidesFinal[u,10]<-(sum(f$Difference)/TidalAmplitude)*100
      
     u=u+1
     i=i+1
  }
}

DryTidesFinal$Event<-rownames(DryTidesFinal)
remove(f,fFull,i,n,u,DryTides)
}

DryTidesFinal <- DryTidesFinal %>% distinct(Event, .keep_all = TRUE) ####Don't ask me why there are duplicates in the rows, I can't understand it
write.table(DryTidesFinal, file='DryTidesnSLA.csv', sep=';')

##########If you're only interested in DRY SPELLS (> 5 days) and not DRY TIDES (< 5 DAYS) Run the next line
#########If not you're finished and can save DryTides Final

DryTidesFinal2<-DryTidesFinal %>% filter(`Dry Tide`=="DRY TIDE!") 
###If you need to filter out an event because of a bug in sendor data or similar use: DryTidesFinal2<-DryTidesFinal2[-7,] (the number is the event nb)
DryTidesFinal2$Event<-1:nrow(DryTidesFinal2)

write.table(DryTidesFinal2, file='DryTide.csv', sep=';')

############Now that you know which events are interesting for you you should plot more detail by selecting the specific
############dates at which an event occurred (leave a bit of room for normal variation)

############First see here the total data
{
final<- ggplot()  + geom_line(data=TidalData, aes(x=Date, y=LowestLv), color="red", linewidth=0.5, alpha=0.8, linetype=1) +
  geom_line(data=TidalData, aes(x=Date, y=HighestLv), color="blue", linewidth=0.5, alpha=0.8, linetype=1) +
  geom_line(data=TidalData, aes(x=Date, y=Level), color="black", linewidth=1, alpha=0.9, linetype=1) +
  geom_line(data=TidalData,aes(x=Date, y=Threshold), linetype=2, color="black", linewidth=1)+ 
  geom_line(data=TidalData,aes(x=Date, y=HighThreshold), linetype=2, color="darkblue", linewidth=0.7)+ 
  geom_line(data=TidalData,aes(x=Date, y=LowThreshold), linetype=2, color="red", linewidth=0.7)+ ylab("Water level (cm)")+
  theme(panel.grid.major = element_blank(), panel.grid.minor = element_blank(), strip.background = element_rect(fill="white"))+
  theme(legend.background = element_rect(fill="white",linewidth=0.5, linetype="solid", colour ="black"))+theme(legend.position='none')
print(final)
ggsave(plot=final, "All.png", device=png, dpi=500, width = 160, height = 80, units = "mm")
}

#########################Now specify a restricted period with two dates and establish a new plot
#############If you want to adjust it manualy skip to the end of the script


#############################Full automatic plot of all Dry Spell events from your data. 

{
  Event<-1
  
  for(Event in 1:nrow(DryTidesFinal2)){
  Event<-as.character(Event)
  
  D1<-as.Date(DryTidesFinal2$StartDate[which(DryTidesFinal2$Event==Event)],format="%Y-%m-%d")
  D2<-as.Date(DryTidesFinal2$EndDate[which(DryTidesFinal2$Event==Event)],format="%Y-%m-%d")
  D3<-as.Date(D1-50,format="%Y-%m-%d")
  D4<-as.Date(D3+182,format="%Y-%m-%d")
  
  ReducedDataset<-TidalData[(min(which(TidalData$Date >= D3, arr.ind=TRUE))):(max(which(TidalData$Date <= D4, arr.ind=TRUE))),]
  rect <- data.frame(xmin=as.Date(D1-1, format="%Y-%m-%d"), xmax=as.Date(D2+1, format="%Y-%m-%d"), ymin=-Inf, ymax=Inf)####Insert here a Event you want to highlight
  title<-paste("Event nb. ", Event)
  label<-paste(sep="","from ", D1, " to ", D2, " (",difftime(D2,D1,units=c("days"))," days);","\n","max. intensity ", round(DryTidesFinal2$`Intensity (% of max tidal amplitude)`[which(DryTidesFinal2$Event==Event)], 2), "%, average ", round(DryTidesFinal2$`Average intensity (% of max tidal amplitude)`[which(DryTidesFinal2$Event==Event)], 2),"%, cumul. ", round(DryTidesFinal2$`Cumulative Intensity (% of max tidal amplitude)`[which(DryTidesFinal2$Event==Event)],2),"%")
  
  
  
  final<- ggplot() + geom_rect(data=rect, aes(xmin=xmin, xmax=xmax, ymin=ymin, ymax=ymax), color="black",fill="red", alpha=0.1, inherit.aes = FALSE)+
    geom_line(data=ReducedDataset, aes(x=Date, y=LowestLv), color="red", linewidth=0.8, alpha=0.8, linetype=1) +
    geom_line(data=ReducedDataset, aes(x=Date, y=HighestLv), color="blue", linewidth=0.8, alpha=0.8, linetype=1) +
    geom_line(data=ReducedDataset, aes(x=Date, y=Level), color="black", linewidth=1, alpha=0.9, linetype=1) +
    geom_line(data=ReducedDataset,aes(x=Date, y=Threshold), linetype=2, color="black", linewidth=1)+ 
    geom_line(data=ReducedDataset,aes(x=Date, y=HighThreshold), linetype=2, color="darkblue", linewidth=0.7)+ 
    geom_line(data=ReducedDataset,aes(x=Date, y=LowThreshold), linetype=2, color="darkred", linewidth=0.7)+ 
    ylim(min(TidalData$LowestLv),max(TidalData$HighestLv))+xlim(D3,D4)+ylab("Water level (cm)")+ theme(panel.grid.major = element_blank(), panel.grid.minor = element_blank(), strip.background = element_rect(fill="white"))+
    theme(legend.background = element_rect(fill="white",linewidth=0.5, linetype="solid", colour ="black"))+theme(legend.position='none')+
    ggtitle(title, subtitle=label)+ theme(plot.title.position = "plot", plot.caption = element_text(hjust = 0), plot.caption.position = "plot")+
    theme(plot.title = element_text(size=9, face="bold"))+theme(plot.subtitle = element_text(size=8.5))+theme(axis.title=element_text(size=8.5),axis.text=element_text(size=7),)
  print(final)

ggsave(plot=final, paste(Event,".png"), device=png, dpi=500, width = 80, height = 80, units = "mm")
Event<-as.numeric(Event)
Event<-Event+1
}

}

#########################

#eventually use this if you need to discard events because of tidegauge bugs etc. 
#DryTidesFinal2<-read.csv("DryTide.csv", header=TRUE, na.strings = "",stringsAsFactors = TRUE)
#colnames(DryTidesFinal2)<-c("Event","StartDate", "EndDate", "Duration","Dry Tide", "Threshold (cm)", "Difference (cm)","Intensity (% of max tidal amplitude)","Average intensity (% of max tidal amplitude)","Cumulative Intensity (% of max tidal amplitude)")

##############################NOW YOU CAN DO SOME STATISTICAL TEST TO SEE IF THERE ARE LONG TERM TRENDS#####################################################
{
Table<-data.frame(matrix(nrow = 6, ncol = 1))
rownames(Table)<-c("Tidal regime (amplitude in cm)", "Dry Tides/year", "Dry Tide duration (days)","Dry Tide max. intensity (% of max. tidal amp.)", "Dry Tide av. intensity (% of max. tidal amp.)", "Dry Tide cum. intensity (% of max. tidal amp.)")
colnames(Table)<-c("Values")
Table[1,1]<-round(TidalAmplitude,0)
Table[2,1]<-paste(sep="",round(((nrow(DryTidesFinal2))/(round((as.numeric(difftime(TidalData[nrow(TidalData),1],TidalData[1,1]))/365),0))),1), " (", nrow(DryTidesFinal2)," in ",(round((as.numeric(difftime(TidalData[nrow(TidalData),1],TidalData[1,1], units = "days")))/365,1))," years)")
Table[3,1]<-paste(sep="",round(max(DryTidesFinal2$Duration),1)," (",round(mean(DryTidesFinal2$Duration),1)," ± ",round(sd(DryTidesFinal2$Duration),1),")")
Table[4,1]<-paste(sep="",round(max(DryTidesFinal2$`Intensity (% of max tidal amplitude)`),1)," (",round(mean(DryTidesFinal2$`Intensity (% of max tidal amplitude)`),1)," ± ",round(sd(DryTidesFinal2$`Intensity (% of max tidal amplitude)`),1),")")
Table[5,1]<-paste(sep="",round(max(DryTidesFinal2$`Average intensity (% of max tidal amplitude)`),1)," (",round(mean(DryTidesFinal2$`Average intensity (% of max tidal amplitude)`),1)," ± ",round(sd(DryTidesFinal2$`Average intensity (% of max tidal amplitude)`),1),")")
Table[6,1]<-paste(sep="",round(max(DryTidesFinal2$`Cumulative Intensity (% of max tidal amplitude)`),1)," (",round(mean(DryTidesFinal2$`Cumulative Intensity (% of max tidal amplitude)`),1)," ± ",round(sd(DryTidesFinal2$`Cumulative Intensity (% of max tidal amplitude)`),1),")")


fm <- lm(Duration ~ StartDate, data=DryTidesFinal2)
est<-fm[["coefficients"]][["StartDate"]]
p<-  summary(fm)$coefficients[2,4]

if(p<=0.05) {
  st<-"*"
  if(p<=0.01) {
    st<-"**"
    if(p<=0.001) {
      st<-"***"}}
  if(est>0){ar<-"↗"}else{ar<-"↘"}
Table[3,1]<-paste(Table[3,1], ar, st)}

fm <- lm(`Intensity (% of max tidal amplitude)` ~ StartDate, data=DryTidesFinal2)
est<-fm[["coefficients"]][["StartDate"]]
p<-  summary(fm)$coefficients[2,4]

if(p<=0.05) {
  st<-"*"
  if(p<=0.01) {
    st<-"**"
    if(p<=0.001) {
      st<-"***"}}
  if(est>0){ar<-"↗"}else{ar<-"↘"}
  Table[4,1]<-paste(Table[4,1], ar, st)}

fm <- lm(`Average intensity (% of max tidal amplitude)`~ StartDate, data=DryTidesFinal2)
est<-fm[["coefficients"]][["StartDate"]]
p<-  summary(fm)$coefficients[2,4]

if(p<=0.05) {
  st<-"*"
  if(p<=0.01) {
    st<-"**"
    if(p<=0.001) {
      st<-"***"}}
  if(est>0){ar<-"↗"}else{ar<-"↘"}
  Table[5,1]<-paste(Table[5,1], ar, st)}

fm <- lm(`Cumulative Intensity (% of max tidal amplitude)` ~ StartDate, data=DryTidesFinal2)
est<-fm[["coefficients"]][["StartDate"]]
p<-  summary(fm)$coefficients[2,4]

if(p<=0.05) {
  st<-"*"
  if(p<=0.01) {
    st<-"**"
    if(p<=0.001) {
      st<-"***"}}
  if(est>0){ar<-"↗"}else{ar<-"↘"}
  Table[6,1]<-paste(Table[6,1], ar, st)}


DryTidesFinal2$StartDate<-format(as.Date(DryTidesFinal2$StartDate, format="%d/%m/%Y"),"%Y")
y<-data.frame(table(DryTidesFinal2$StartDate))
colnames(y)<-c("Year","Frequency")
y$Year<-as.numeric(y$Year)
fm <- lm(Frequency ~ Year, data=y)
est<-fm[["coefficients"]][["Year"]]
p<-  summary(fm)$coefficients[2,4]

if(p<=0.05) {
  st<-"*"
  if(p<=0.01) {
    st<-"**"
    if(p<=0.001) {
      st<-"***"}}
  if(est>0){ar<-"↗"}else{ar<-"↘"}
  Table[2,1]<-paste(Table[2,1], ar, st)}


}
Table

write.table(Table, file='Metainfo.csv', sep=';')

}


Table

##########################################if you want to do other specific plots. Either specify a period with the next four lines or chose an 
#########################################event number and run automatically
#D1<-"2018-02-22" #start date of your event
#D2<-"2018-04-25" #End date of your event
#D3<-"2018-04-25" #Start date of the series you want to observe
#D4<-"2018-04-25" #End date of the series you want to observe

Event <- "1" #######For automatic one event select the event you're interested in (DryTidesFinal)
{
  
  D1<-DryTidesFinal2$StartDate[which(DryTidesFinal2$Event==Event)] #######Put your event number from DryTidesFinal here
  D2<-DryTidesFinal2$EndDate[which(DryTidesFinal2$Event==Event)] #########Same here 
  D3<-D1-difftime(D2,D1,units=c("days"))*5
  D4<-D2+difftime(D2,D1,units=c("days"))*5
  
  ReducedDataset<-TidalData[(min(which(TidalData$Date >= D3, arr.ind=TRUE))):(max(which(TidalData$Date <= D4, arr.ind=TRUE))),]
  rect <- data.frame(xmin=as.Date(D1-1, format="%Y-%m-%d"), xmax=as.Date(D2+1, format="%Y-%m-%d"), ymin=-Inf, ymax=Inf)####Insert here a Event you want to highlight
  title<-paste("Event nb. ", Event)
  label<-paste(sep="","from ", D1, " to ", D2, " (",difftime(D2,D1,units=c("days"))," days);","\n","max. intensity ", round(DryTidesFinal2$`Intensity (% of max tidal amplitude)`[which(DryTidesFinal2$Event==Event)], 2), "%, average ", round(DryTidesFinal2$`Average intensity (% of max tidal amplitude)`[which(DryTidesFinal2$Event==Event)], 2),"%, cumul. ", round(DryTidesFinal2$`Cumulative Intensity (% of max tidal amplitude)`[which(DryTidesFinal2$Event==Event)],2),"%")
  
  
  
  final<- ggplot() + geom_rect(data=rect, aes(xmin=xmin, xmax=xmax, ymin=ymin, ymax=ymax), color="black",fill="red", alpha=0.1, inherit.aes = FALSE)+
    geom_line(data=ReducedDataset, aes(x=Date, y=LowestLv), color="red", linewidth=0.8, alpha=0.8, linetype=1) +
    geom_line(data=ReducedDataset, aes(x=Date, y=HighestLv), color="blue", linewidth=0.8, alpha=0.8, linetype=1) +
    geom_line(data=ReducedDataset, aes(x=Date, y=Level), color="black", linewidth=1, alpha=0.9, linetype=1) +
    geom_line(data=ReducedDataset,aes(x=Date, y=Threshold), linetype=2, color="black", linewidth=1)+ 
    geom_line(data=ReducedDataset,aes(x=Date, y=HighThreshold), linetype=2, color="darkblue", linewidth=0.7)+ 
    geom_line(data=ReducedDataset,aes(x=Date, y=LowThreshold), linetype=2, color="darkred", linewidth=0.7)+ 
    ylab("Water level (cm)")+ theme(panel.grid.major = element_blank(), panel.grid.minor = element_blank(), strip.background = element_rect(fill="white"))+
    theme(legend.background = element_rect(fill="white",linewidth=0.5, linetype="solid", colour ="black"))+theme(legend.position='none')+
    ggtitle(title, subtitle=label)+ theme(plot.title.position = "plot", plot.caption = element_text(hjust = 0), plot.caption.position = "plot")+
    theme(plot.title = element_text(size=9, face="bold"))+theme(plot.subtitle = element_text(size=8.5))+theme(axis.title=element_text(size=8.5),axis.text=element_text(size=7),)
  print(final)
}
ggsave(plot=final, paste(Event,".png"), device=png, dpi=500, width = 80, height = 80, units = "mm")


##################ALL THIS PART BELOW IS JUST FOR REPRODUCIBILITY OF OUR MANUSCRIPT#########################
##################If you're just interested into Dry Tides for your area you may############################
##################ignore or delete everything below.                            ############################
{

  #################### This is how we established the table looking at correlations between tidal amplitude and Dry Spell Characteristics
{
rm(list = ls()) 

setwd("C:/Users/gauff/OneDrive/Chioggia Post-Doc Sauv 11.08.23/Dry Tide")

Data <- readXL("MetaMeta.xlsx", rownames=TRUE, 
               header=TRUE, na="", sheet="StatData", stringsAsFactors=TRUE) #RUN THIS PART FOR GREECE
colnames(Data)<-c("Tidal amplitude (cm)",	"Frequency",	"Longest Duration (days)",	"Av. Duration (days)",	"Highest Max. intensity (% of max. tidal amp.)",	"Av. Max. intensity (% of max. tidal amp.)",	"Highest Av. intensity (% of max. tidal amp.)",	"Av. Av. intensity (% of max. tidal amp.)",	"Highest Cum. intensity (% of max. tidal amp.)",	"Av. Cum. intensity (% of max. tidal amp.")


y<-NULL
col<-NULL
ddl<-NULL
fstat<-NULL
R2<-NULL
R2adj<-NULL
i=2
n=ncol(Data)
for(i in i:n){
  model<-lm(Data[,i]~`Tidal amplitude (cm)`, Data)
  x<-summary(model)
  y<-rbind(y,x$coefficients)
  col<-rbind(col,"Intercept", colnames(Data[i]))
  fstat<-min(x[["fstatistic"]][["value"]],fstat)
  ddl<-max(x[["fstatistic"]][["dendf"]],ddl)
  R2<-min(R2,x[["r.squared"]])
  R2adj<-min(R2adj,x[["adj.r.squared"]])
i=i+1
}
rownames(y)<-col

p.adjust<-p.adjust(y[,4], method="BH")
y<-cbind(y, p.adjust)
global<-paste("F-statistic: > ",round(fstat,2)," on 1 and ",ddl," DF, R²/R²adjusted", round(R2,2),"/",round(R2adj,2))
global
write.table(y, file='corr.csv', sep=';')

}

##################PressureTide graphs
{
setwd("C:/Users/gauff/OneDrive/Chioggia Post-Doc Sauv 11.08.23/Dry Tide/Italy")


Data<-read.csv("Atmos.csv", sep=",", header=TRUE, dec=".", stringsAsFactors = TRUE)

{
  Data<-Data %>% filter(!is.na(Atmospheric.Pressure)) ####Filter out NAs
  Data<-Data %>% filter(!is.na(Date)) ####Filter out NAs
  Data$Date<-as.Date(Data$Date, format="%d/%m/%Y") 
  Data <- Data[order(as.Date(Data$Date)),]
  
}
PressureData<-aggregate(Atmospheric.Pressure ~ Date, Data, mean)
PressureData <- subset(PressureData, Atmospheric.Pressure>900) 


TidalData2<-merge(PressureData, TidalData, by="Date")

colnames(TidalData2)<-c("Date", "Atmospheric.Pressure", "Level", "Threshold", "HighestLv", "HighThreshold", "LowestLv", "LowThreshold")

Tz<-TidalData2

TidalData2<-Tz


Event <- "50" #######For automatic one event select the event you're interested in (DryTidesFinal)
{
  
  D1<-as.Date(DryTidesFinal2$StartDate[which(DryTidesFinal2$Event==Event)],format="%Y-%m-%d")
  D2<-as.Date(DryTidesFinal2$EndDate[which(DryTidesFinal2$Event==Event)],format="%Y-%m-%d")
  D3<-as.Date(D1-50,format="%Y-%m-%d")
  D4<-as.Date(D3+182,format="%Y-%m-%d")
  
  TidalData2$Atmospheric.Pressure<-(TidalData2$Atmospheric.Pressure-880)*0.6
  
  ReducedDataset<-TidalData2[(min(which(TidalData2$Date >= D3, arr.ind=TRUE))):(max(which(TidalData2$Date <= D4, arr.ind=TRUE))),]
  rect <- data.frame(xmin=as.Date(D1-1, format="%Y-%m-%d"), xmax=as.Date(D2+1, format="%Y-%m-%d"), ymin=-Inf, ymax=Inf)####Insert here a Event you want to highlight
  title<-paste("Event nb. ", Event)
  label<-paste(sep="","from ", D1, " to ", D2, " (",difftime(D2,D1,units=c("days"))," days);","\n","max. intensity ", round(DryTidesFinal2$`Intensity (% of max tidal amplitude)`[which(DryTidesFinal2$Event==Event)], 2), "%, average ", round(DryTidesFinal2$`Average intensity (% of max tidal amplitude)`[which(DryTidesFinal2$Event==Event)], 2),"%, cumul. ", round(DryTidesFinal2$`Cumulative Intensity (% of max tidal amplitude)`[which(DryTidesFinal2$Event==Event)],2),"%")
  
  
  
  final<- ggplot() + geom_rect(data=rect, aes(xmin=xmin, xmax=xmax, ymin=ymin, ymax=ymax), color="black",fill="red", alpha=0.1, inherit.aes = FALSE)+
    geom_line(data=ReducedDataset, aes(x=Date, y=LowestLv), color="red", linewidth=0.8, alpha=0.8, linetype=1) +
    geom_line(data=ReducedDataset, aes(x=Date, y=HighestLv), color="blue", linewidth=0.8, alpha=0.8, linetype=1) +
    geom_line(data=ReducedDataset, aes(x=Date, y=Level), color="black", linewidth=1, alpha=0.9, linetype=1) +
    geom_line(data=ReducedDataset,aes(x=Date, y=Threshold), linetype=2, color="black", linewidth=1)+ 
    geom_line(data=ReducedDataset,aes(x=Date, y=Atmospheric.Pressure), linetype=1, color="green4", linewidth=1)+ 
    geom_line(data=ReducedDataset,aes(x=Date, y=HighThreshold), linetype=2, color="darkblue", linewidth=0.7)+ 
    geom_line(data=ReducedDataset,aes(x=Date, y=LowThreshold), linetype=2, color="darkred", linewidth=0.7)+
    scale_y_continuous(limits = c(min(TidalData2$LowestLv),max(TidalData2$HighestLv)),sec.axis = sec_axis(~(./0.6)+880), name="Atmospheric Pressure (hPa)")+
    xlim(D3,D4)+ylab("Water level (cm)")+ theme(panel.grid.major = element_blank(), panel.grid.minor = element_blank(), strip.background = element_rect(fill="white"))+
    theme(legend.background = element_rect(fill="white",linewidth=0.5, linetype="solid", colour ="black"))+theme(legend.position='none')+
    ggtitle(title, subtitle=label)+ theme(plot.title.position = "plot", plot.caption = element_text(hjust = 0), plot.caption.position = "plot")+
    theme(plot.title = element_text(size=9, face="bold"))+theme(plot.subtitle = element_text(size=8.5))+theme(axis.title=element_text(size=8.5),axis.text=element_text(size=7),)
  print(final)
}
ggsave(plot=final, "withPressure.png", device=png, dpi=500, width = 80, height = 80, units = "mm")

}


#################correlation between water level and atlospheric pressure
{
rm(list = ls()) 


setwd("C:/Users/gauff/OneDrive/Chioggia Post-Doc Sauv 11.08.23/Dry Tide/Italy")


Data<-read.csv("Pressione atm 2007-2023.csv", sep=",", header=TRUE, dec=".", stringsAsFactors = TRUE)

{
  Data<-Data %>% filter(!is.na(Atmospheric.Pressure)) ####Filter out NAs
  Data<-Data %>% filter(!is.na(Date)) ####Filter out NAs
  Data$Date<-as.Date(Data$Date, format="%d/%m/%Y") 
  Data <- Data[order(as.Date(Data$Date)),]
  
}
PressureData<-aggregate(Atmospheric.Pressure ~ Date, Data, mean)
PressureData <- subset(PressureData, Atmospheric.Pressure>900) 


{
  Data1 <- readXL("Italy.xlsx", rownames=FALSE, 
                  header=TRUE, na="", sheet="22-23 ", stringsAsFactors=TRUE)
  Data2 <- readXL("Italy.xlsx", rownames=FALSE, 
                  header=TRUE, na="", sheet="17-21", stringsAsFactors=TRUE)
  Data3 <- readXL("Italy.xlsx", rownames=FALSE, 
                  header=TRUE, na="", sheet="12-16", stringsAsFactors=TRUE)
  Data4 <- readXL("Italy.xlsx", rownames=FALSE, 
                  header=TRUE, na="", sheet="7-11", stringsAsFactors=TRUE)
  Data5 <- readXL("Italy.xlsx", rownames=FALSE, 
                  header=TRUE, na="", sheet="2-6", stringsAsFactors=TRUE)
  Data6 <- readXL("Italy.xlsx", rownames=FALSE, 
                  header=TRUE, na="", sheet="97-1", stringsAsFactors=TRUE)
  Data7 <- readXL("Italy.xlsx", rownames=FALSE, 
                  header=TRUE, na="", sheet="93-96", stringsAsFactors=TRUE)#RUN THIS PART FOR VENICE
} ######This is the data charging for the venice lagoon (a bit more complicated)

Data<-rbind(Data1,Data2, Data3, Data4, Data5, Data6, Data7) ####fuse them all together and extend or shorten accroding to you nb of datasets
remove(Data1,Data2, Data3, Data4, Data5, Data6, Data7)#### make space in your R, just copy the brackets from rbind() above


  {
    Data<-Data %>% filter(!is.na(Level)) ####Filter out NAs
    Data<-Data %>% filter(!is.na(Date)) ####Filter out NAs
    Data$Date<-as.Date(Data$Date, format="%d/%m/%Y") 
    Data <- Data[order(as.Date(Data$Date)),]
    
  }
  
  {
    
    
    TidalData<-aggregate(Level ~ Date, Data, mean)
    HighestLv<-aggregate(Level ~ Date, Data, max)
    LowestLv<-aggregate(Level ~ Date, Data, min)
    
    
    SealevelRise<-lm(Level~Date, data=TidalData)
    SealevelRiseHL<-lm(Level~Date, data=HighestLv)
    SealevelRiseLL<-lm(Level~Date, data=LowestLv)
    
    summary(SealevelRise)
    summary(SealevelRiseLL) 
    
    residuals <- residuals(SealevelRise)
    percentile_10 <- quantile(residuals, 0.1)
    evolvingPercentile<-predict(SealevelRise) + percentile_10
    
    residuals2 <- residuals(SealevelRiseHL)
    percentile_102 <- quantile(residuals2, 0.1)
    evolvingPercentile2<-predict(SealevelRiseHL) + percentile_102
    
    residuals3 <- residuals(SealevelRiseLL)
    percentile_103 <- quantile(residuals3, 0.1)
    evolvingPercentile3<-predict(SealevelRiseLL) + percentile_103
    
    
    TidalAmplitude<-as.numeric(mean(predict(SealevelRiseHL)-predict(SealevelRiseLL)-quantile(residuals3,0.01)+quantile(residuals2, 0.99))) #####must use this because of floods and drytides influencing it otherwise
    
    
    
    TidalData<-cbind(TidalData, evolvingPercentile, HighestLv$Level, evolvingPercentile2, LowestLv$Level, evolvingPercentile3)
    colnames(TidalData)<-c("Date", "Level", "Threshold", "HighestLv", "HighThreshold", "LowestLv", "LowThreshold")
    TidalData$Date<-as.Date(TidalData$Date, format="%Y-%m-%d")
    TidalData <- TidalData[order(as.Date(TidalData$Date)),]
  }
  ######################If you want to clean up use next line
  remove(Data,HighestLv,LowestLv,residuals,residuals2,residuals3, evolvingPercentile,evolvingPercentile2,evolvingPercentile3,percentile_10, percentile_102, percentile_103, SealevelRiseHL, SealevelRiseLL)
  
SealevelRise<-lm(Level ~ Date, TidalData)
ClimateChange<-lm(Atmospheric.Pressure ~ Date, PressureData)
summary(ClimateChange)
plot(Atmospheric.Pressure ~ Date, PressureData)
abline(ClimateChange, col="blue")
TidalData$Date<-as.Date(TidalData$Date,format="%d/%m/%Y")

TidalData1 <- cbind(TidalData, residuals(SealevelRise))
PressureData <- cbind(PressureData, residuals(ClimateChange))
TidalData1<-merge(PressureData, TidalData1, by="Date")
Site<-rep("Chioggia", nrow(TidalData1))
TidalData1<-cbind(TidalData1, Site)

colnames(TidalData1)<-c("Date", "Atmospheric.Pressure", "Residuals Atm.Pressure", "Level", "Threshold", "HighestLv", "HighThreshold", "LowestLv", "LowThreshold", "Residuals Sealevel","Site" )

remove(ClimateChange, PressureData, SealevelRise, TidalData, Site, TidalAmplitude)


setwd("C:/Users/gauff/OneDrive/Chioggia Post-Doc Sauv 11.08.23/Dry Tide/Toulon")


Data<-read.csv("Atmos.csv", sep=",", header=TRUE, dec=".", stringsAsFactors = TRUE)

{
  Data<-Data %>% filter(!is.na(Atmospheric.Pressure)) ####Filter out NAs
  Data<-Data %>% filter(!is.na(Date)) ####Filter out NAs
  Data$Date<-as.Date(Data$Date, format="%d/%m/%Y") 
  Data <- Data[order(as.Date(Data$Date)),]
  
}
PressureData<-aggregate(Atmospheric.Pressure ~ Date, Data, mean)
PressureData <- subset(PressureData, Atmospheric.Pressure>900) 


Data<-read.csv("Toulon.csv", sep=",", header=TRUE, dec=".", stringsAsFactors = TRUE)


#######extend or reduce the previous according to the number of datasets you need to charge
{
  Data<-Data %>% filter(!is.na(Level)) ####Filter out NAs
  Data<-Data %>% filter(!is.na(Date)) ####Filter out NAs
  Data$Date<-as.Date(Data$Date, format="%d/%m/%Y") 
  Data <- Data[order(as.Date(Data$Date)),]
  
}

{
  
  
  TidalData<-aggregate(Level ~ Date, Data, mean)
  HighestLv<-aggregate(Level ~ Date, Data, max)
  LowestLv<-aggregate(Level ~ Date, Data, min)
  
  
  SealevelRise<-lm(Level~Date, data=TidalData)
  SealevelRiseHL<-lm(Level~Date, data=HighestLv)
  SealevelRiseLL<-lm(Level~Date, data=LowestLv)
  
  summary(SealevelRise)
  summary(SealevelRiseLL) 
  
  residuals <- residuals(SealevelRise)
  percentile_10 <- quantile(residuals, 0.1)
  evolvingPercentile<-predict(SealevelRise) + percentile_10
  
  residuals2 <- residuals(SealevelRiseHL)
  percentile_102 <- quantile(residuals2, 0.1)
  evolvingPercentile2<-predict(SealevelRiseHL) + percentile_102
  
  residuals3 <- residuals(SealevelRiseLL)
  percentile_103 <- quantile(residuals3, 0.1)
  evolvingPercentile3<-predict(SealevelRiseLL) + percentile_103
  
  
  TidalAmplitude<-as.numeric(mean(predict(SealevelRiseHL)-predict(SealevelRiseLL)-quantile(residuals3,0.01)+quantile(residuals2, 0.99))) #####must use this because of floods and drytides influencing it otherwise
  
  
  
  TidalData<-cbind(TidalData, evolvingPercentile, HighestLv$Level, evolvingPercentile2, LowestLv$Level, evolvingPercentile3)
  colnames(TidalData)<-c("Date", "Level", "Threshold", "HighestLv", "HighThreshold", "LowestLv", "LowThreshold")
  TidalData$Date<-as.Date(TidalData$Date, format="%Y-%m-%d")
  TidalData <- TidalData[order(as.Date(TidalData$Date)),]
}
######################If you want to clean up use next line
remove(Data,HighestLv,LowestLv,residuals,residuals2,residuals3, evolvingPercentile,evolvingPercentile2,evolvingPercentile3,percentile_10, percentile_102, percentile_103, SealevelRiseHL, SealevelRiseLL)

SealevelRise<-lm(Level ~ Date, TidalData)
ClimateChange<-lm(Atmospheric.Pressure ~ Date, PressureData)
summary(ClimateChange)
plot(Atmospheric.Pressure ~ Date, PressureData)
abline(ClimateChange, col="blue")
TidalData$Date<-as.Date(TidalData$Date,format="%d/%m/%Y")

TidalData2 <- cbind(TidalData, residuals(SealevelRise))
PressureData <- cbind(PressureData, residuals(ClimateChange))
TidalData2<-merge(PressureData, TidalData2, by="Date")
Site<-rep("Toulon", nrow(TidalData2))
TidalData2<-cbind(TidalData2, Site)

colnames(TidalData2)<-c("Date", "Atmospheric.Pressure", "Residuals Atm.Pressure", "Level", "Threshold", "HighestLv", "HighThreshold", "LowestLv", "LowThreshold", "Residuals Sealevel","Site" )


remove(ClimateChange, PressureData, SealevelRise, TidalData, Site, TidalAmplitude)


setwd("C:/Users/gauff/OneDrive/Chioggia Post-Doc Sauv 11.08.23/Dry Tide/Greece")


Data<-read.csv("samos Atmosphere.csv", sep=",", header=TRUE, dec=".", stringsAsFactors = TRUE)

{
  Data<-Data %>% filter(!is.na(Atmospheric.Pressure)) ####Filter out NAs
  Data<-Data %>% filter(!is.na(Date)) ####Filter out NAs
  Data$Date<-as.Date(Data$Date, format="%d/%m/%Y") 
  Data <- Data[order(as.Date(Data$Date)),]
  
}
PressureData<-aggregate(Atmospheric.Pressure ~ Date, Data, mean)
PressureData <- subset(PressureData, Atmospheric.Pressure>900) 

Data <- readXL("C:/Users/gauff/OneDrive/Chioggia Post-Doc Sauv 11.08.23/Dry Tide/Greece/Greece.xlsx", rownames=FALSE, 
               header=TRUE, na="", sheet="Leros", stringsAsFactors=TRUE) #RUN THIS PART FOR GREECE

#######extend or reduce the previous according to the number of datasets you need to charge
{
  Data<-Data %>% filter(!is.na(Level)) ####Filter out NAs
  Data<-Data %>% filter(!is.na(Date)) ####Filter out NAs
  Data$Date<-as.Date(Data$Date, format="%d/%m/%Y") 
  Data <- Data[order(as.Date(Data$Date)),]
  
}


{
  
  
  TidalData<-aggregate(Level ~ Date, Data, mean)
  HighestLv<-aggregate(Level ~ Date, Data, max)
  LowestLv<-aggregate(Level ~ Date, Data, min)
  
  
  SealevelRise<-lm(Level~Date, data=TidalData)
  SealevelRiseHL<-lm(Level~Date, data=HighestLv)
  SealevelRiseLL<-lm(Level~Date, data=LowestLv)
  
  summary(SealevelRise)
  summary(SealevelRiseLL) 
  
  residuals <- residuals(SealevelRise)
  percentile_10 <- quantile(residuals, 0.1)
  evolvingPercentile<-predict(SealevelRise) + percentile_10
  
  residuals2 <- residuals(SealevelRiseHL)
  percentile_102 <- quantile(residuals2, 0.1)
  evolvingPercentile2<-predict(SealevelRiseHL) + percentile_102
  
  residuals3 <- residuals(SealevelRiseLL)
  percentile_103 <- quantile(residuals3, 0.1)
  evolvingPercentile3<-predict(SealevelRiseLL) + percentile_103
  
  
  TidalAmplitude<-as.numeric(mean(predict(SealevelRiseHL)-predict(SealevelRiseLL)-quantile(residuals3,0.01)+quantile(residuals2, 0.99))) #####must use this because of floods and drytides influencing it otherwise
  
  
  
  TidalData<-cbind(TidalData, evolvingPercentile, HighestLv$Level, evolvingPercentile2, LowestLv$Level, evolvingPercentile3)
  colnames(TidalData)<-c("Date", "Level", "Threshold", "HighestLv", "HighThreshold", "LowestLv", "LowThreshold")
  TidalData$Date<-as.Date(TidalData$Date, format="%Y-%m-%d")
  TidalData <- TidalData[order(as.Date(TidalData$Date)),]
}
######################If you want to clean up use next line
remove(Data,HighestLv,LowestLv,residuals,residuals2,residuals3, evolvingPercentile,evolvingPercentile2,evolvingPercentile3,percentile_10, percentile_102, percentile_103, SealevelRiseHL, SealevelRiseLL)

SealevelRise<-lm(Level ~ Date, TidalData)
ClimateChange<-lm(Atmospheric.Pressure ~ Date, PressureData)
summary(ClimateChange)
plot(Atmospheric.Pressure ~ Date, PressureData)
abline(ClimateChange, col="blue")
TidalData$Date<-as.Date(TidalData$Date,format="%d/%m/%Y")

TidalData3 <- cbind(TidalData, residuals(SealevelRise))
PressureData <- cbind(PressureData, residuals(ClimateChange))
TidalData3<-merge(PressureData, TidalData3, by="Date")
Site<-rep("Leros", nrow(TidalData3))
TidalData3<-cbind(TidalData3, Site)

colnames(TidalData3)<-c("Date", "Atmospheric.Pressure", "Residuals Atm.Pressure", "Level", "Threshold", "HighestLv", "HighThreshold", "LowestLv", "LowThreshold", "Residuals Sealevel","Site" )


remove(ClimateChange, PressureData, SealevelRise, TidalData, Site, TidalAmplitude)


AllTidal<-rbind(TidalData1,TidalData2,TidalData3)
AllTidal$Site <- factor(AllTidal$Site, levels = c("Toulon", "Chioggia", "Leros"))


x<-lm(Level~Atmospheric.Pressure*Site, data=AllTidal)
summary(x)
anova(x)
}

descdist(AllTidal$Level, discrete = FALSE, boot=500)
normal_dist <- fitdist(AllTidal$Level, "norm")
plot(normal_dist)

logis_dist <- fitdist(AllTidal$Level, "logis")
plot(logis_dist)

interact_plot(x, pred = Atmospheric.Pressure, modx = Site, interval = TRUE,int.width =0.95, colors = c("black","black","black"),vary.lty=TRUE, x.label = "Atm. pressure (hPa)", y.label = "Water level (cm)")+theme(legend.position = "none")
y<-probe_interaction(x, pred = Atmospheric.Pressure, modx = Site, cond.int = TRUE,
                  interval = TRUE,  jnplot = TRUE)
interact_plot(x, pred = Atmospheric.Pressure, modx = Site, interval = TRUE, colors = c("black","black","black"),vary.lty=TRUE, x.label = "Atm. pressure (hPa)", y.label = "Water level (cm)")


ggsave("LevelAtm2.png", device=png, dpi=500, width = 80, height = 80, units = "mm")

Test<-AllTidal
Test$Date<-as.numeric(Test$Date)

x<-lm(Atmospheric.Pressure~Date*Site, data=Test)
summary(x)
plot(Atmospheric.Pressure~Date, data=AllTidal)

interact_plot(x, pred = Date, modx = Site, interval = TRUE,int.width =0.95,colors = c("black","black","black"),vary.lty=TRUE, x.label = "Date", y.label = "Atm. pressure (hPa)")+theme_classic() +theme(legend.position = "none")
y<-probe_interaction(x, pred = Date, modx = Site, cond.int = TRUE,
                     interval = TRUE,  jnplot = TRUE)

ggsave("PressureRise.png", device=png, dpi=500, width = 80, height = 80, units = "mm")


##############################Global Climate Change test
setwd("C:/Users/gauff/OneDrive/Chioggia Post-Doc Sauv 11.08.23/Dry Tide")


Data <- readXL("MicrotidalSpells.xlsx", rownames=FALSE, 
                  header=TRUE, na="", sheet="Feuil3", stringsAsFactors=TRUE)

Freq<-as.data.frame(table(Data$Site, Data$Year))
colnames(Freq)<-c("Site","Year","Freq")
Freq$Year<-as.numeric(Freq$Year)
anova(lm(Freq~Year*Site, data=Freq))

anova(lm(Data[,11]~StartDate*Site, data=Data))
}
